# Supplementary material for: Genotoxicity assessment: opportunities, challenges and perspectives for quantitative evaluations of dose–response data
Source: Arch Toxicol. 2023 Jul 5;97(9):2303–28. doi: 10.1007/s00204-023-03553-w (PMC10404208; doi:10.1007/s00204-023-03553-w)
Supplement: Supplementary file 1 — Supplementary file1 (XLSX 24 KB) [file 204_2023_3553_MOESM1_ESM.xlsx]

## Sheet: Supplementary Table 1
Supplementary material for article: Genotoxicity assessment: opportunities, challenges and perspectives for quantitative evaluations of dose-response data. Menz, J.; Götz, M.E.; Gündel, U.; Gürtler, R.; Herrmann, K.; Hessel-Pras, S.; Kneuer, C.; Kolrep, F.; Nitzsche, D.; Pabel, U.; Sachse, B.; Schmeißer, S.; Schumacher, D.M.; Schwerdtle, T.; Tralau, T.; Zellmer, S.; Schäfer, B. Corresponding auth…
substance	species	strain	exposure route	exposure regimen	exposure	sampling	tissue	cell type	endpoint	endpoint details	CES (%)	BMD	BMDL	BMDU	BMDU/BMDL	BMD unit	data source	BMD source	further analysis	comments
1-ethyl-1-nitrosourea	mouse	λlacZ+/0/Dlb-1a/b	intraperitoneal	single dose	day 1	day 49	small intestine	-	gene mutation	Dlb-1	10	not reported	0.09	1.6245	18.05	mg/kg bw	van Delft et al. (1998)	Johnson et al. (2014)	included
1-ethyl-1-nitrosourea	mouse	C57BL/6	intraperitoneal	single dose	day 1	day 28	peripheral blood	mature red blood cells	gene mutation	pig-a	10	not reported	0.12	0.6336	5.28	mg/kg bw	Bhalli et al. (2011)	Johnson et al. (2014)	included
1-ethyl-1-nitrosourea	mouse	C57BL/6	intraperitoneal	single dose	day 1	day 14	peripheral blood	reticulocytes	gene mutation	pig-a	10	not reported	0.33	2.079	6.3	mg/kg bw	Bhalli et al. (2011)	Johnson et al. (2014)	included
1-ethyl-1-nitrosourea	mouse	C57BL/6	intraperitoneal	single dose	day 1	day 2	peripheral blood	reticulocytes	micronucleus formation	-	10	not reported	1.36	10.0504	7.39	mg/kg bw	Bhalli et al. (2011)	Johnson et al. (2014)	included
1-ethyl-1-nitrosourea	mouse	λlacZ+/0/Dlb-1a/b	intraperitoneal	single dose	day 1	day 49	small intestine	-	gene mutation	lacZ	10	not reported	1.94	10.088	5.2	mg/kg bw	van Delft et al. (1998)	Johnson et al. (2014)	included
1-ethyl-1-nitrosourea	mouse	λlacZ+/0/Dlb-1a/b	intraperitoneal	single dose	day 1	day 49	spleen	-	gene mutation	lacZ	10	not reported	6.65	9.177	1.38	mg/kg bw	van Delft et al. (1998)	Johnson et al. (2014)	included
1-methyl-1-nitrosourea	rat	not reported	oral	repeated-dose	days 1-28	day 29	not reported	reticulocytes	gene mutation	pig-a	10	not reported	0.0007	0.052507	75.01	mg/kg bw/day	BMS unpublished	Johnson et al. (2014)	excluded	BMDU/BMDL > 50
1-methyl-1-nitrosourea	rat	not reported	oral	repeated-dose	days 1-28	day 29	not reported	mature red blood cells	gene mutation	pig-a	10	not reported	0.015	0.13065	8.71	mg/kg bw/day	BMS unpublished	Johnson et al. (2014)	included
1-methyl-1-nitrosourea	rat	not reported	oral	repeated-dose	days 1-4	day 5	not reported	polychromatic erythrocytes	micronucleus formation	-	10	not reported	0.02	0.0484	2.42	mg/kg bw/day	Le Baron (2009)	Johnson et al. (2014)	included
1-methyl-1-nitrosourea	rat	Crl:CD(SD)	oral	repeated-dose	days 1-28	day 15	peripheral blood	reticulocytes	gene mutation	pig-a	10	not reported	0.1	0.454	4.54	mg/kg bw/day	Lynch et al. (2011)	Johnson et al. (2014)	included
1-methyl-1-nitrosourea	rat	not reported	oral	repeated-dose	days 1-28	day 15	not reported	reticulocytes	gene mutation	pig-a	10	not reported	0.1	0.164	1.64	mg/kg bw/day	BMS unpublished	Johnson et al. (2014)	included
1-methyl-1-nitrosourea	rat	Crl:CD(SD)	oral	repeated-dose	days 1-28	day 4	peripheral blood	polychromatic erythrocytes	micronucleus formation	-	10	not reported	0.1	0.137	1.37	mg/kg bw/day	Lynch et al. (2011)	Johnson et al. (2014)	included
1-methyl-1-nitrosourea	rat	Crl:CD(SD)	oral	repeated-dose	days 1-28	day 29	peripheral blood	mature red blood cells	gene mutation	pig-a	10	not reported	0.11	0.2871	2.61	mg/kg bw/day	Lynch et al. (2011)	Johnson et al. (2014)	included
1-methyl-1-nitrosourea	rat	Crl:CD(SD)	oral	repeated-dose	days 1-28	day 29	peripheral blood	normochromatic erythrocytes	micronucleus formation	-	10	not reported	0.13	0.2886	2.22	mg/kg bw/day	Lynch et al. (2011)	Johnson et al. (2014)	included
1-methyl-1-nitrosourea	rat	Crl:CD(SD)	oral	repeated-dose	days 1-28	day 29	peripheral blood	polychromatic erythrocytes	micronucleus formation	-	10	not reported	0.13	0.3939	3.03	mg/kg bw/day	Lynch et al. (2011)	Johnson et al. (2014)	included
1-methyl-1-nitrosourea	rat	not reported	oral	repeated-dose	days 1-28	day 29	not reported	reticulocytes	micronucleus formation	-	10	not reported	0.18	0.639	3.55	mg/kg bw/day	BMS unpublished	Johnson et al. (2014)	included
1-methyl-1-nitrosourea	rat	not reported	oral	repeated-dose	days 1-28	day 15	not reported	mature red blood cells	gene mutation	pig-a	10	not reported	0.2	0.302	1.51	mg/kg bw/day	BMS unpublished	Johnson et al. (2014)	included
1-methyl-1-nitrosourea	rat	not reported	oral	repeated-dose	days 1-28	day 4	not reported	reticulocytes	micronucleus formation	-	10	not reported	0.3	0.798	2.66	mg/kg bw/day	BMS unpublished	Johnson et al. (2014)	included
1-methyl-1-nitrosourea	rat	Crl:CD(SD)	oral	repeated-dose	days 1-28	day 4	peripheral blood	normochromatic erythrocytes	micronucleus formation	-	10	not reported	0.73	2.2776	3.12	mg/kg bw/day	Lynch et al. (2011)	Johnson et al. (2014)	included
1-methyl-1-nitrosourea	mouse	Big Blue B6C3F1	intraperitoneal	single dose	day 1	day 21	spleen	-	gene mutation	hprt	10	not reported	2.06	4.7792	2.32	mg/kg bw	Monroe et al. (1998)	Johnson et al. (2014)	included
1-methyl-1-nitrosourea	mouse	Big Blue B6C3F1	intraperitoneal	single dose	day 1	day 21	spleen	-	gene mutation	lacI	10	not reported	5.26	16.2534	3.09	mg/kg bw	Monroe et al. (1998)	Johnson et al. (2014)	included
aristolochic acid I	mouse	gpt-delta	oral	repeated-dose	days 1-28	day 31	kidney	-	gene mutation	gpt	50	not reported	0.403	0.677	1.6799	mg/kg bw/day	Chen et al. (2021)	Chen et al. (2021)	included
aristolochic acid I	mouse	gpt-delta	oral	repeated-dose	days 1-28	day 29	peripheral blood	reticulocytes	micronucleus formation	-	50	not reported	2.41	6.25	2.59336	mg/kg bw/day	Chen et al. (2021)	Chen et al. (2021)	included
aristolochic acids	rat	F344	oral	repeated-dose	days 1-28	day 56	peripheral blood	mature red blood cells	gene mutation	pig-a	100	0.6605	0.467	0.865	1.85225	mg/kg bw/day	Bhalli et al. (2013)	White et al. (2020)	included	combined BMD analysis including ‘treatment time’ as covariate
aristolochic acids	rat	F344	oral	repeated-dose	days 1-3	day 29	peripheral blood	mature red blood cells	gene mutation	pig-a	100	7.71	5.83	9.64	1.65352	mg/kg bw/day	Bhalli et al. (2013)	White et al. (2020)	included	combined BMD analysis including ‘treatment time’ as covariate
benzo[a]pyrene	mouse	Muta™ Mouse	oral	repeated-dose	days 1-28	day 31	small intestine	-	gene mutation	lacZ	100	0.878	0.738	1.03	1.39566	mg/kg bw/day	Long et al. (2018)	Long et al. (2018)	included
benzo[a]pyrene	mouse	Muta™ Mouse	oral	repeated-dose	days 1-28	day 31	spleen	-	gene mutation	lacZ	100	1.904	1.34	2.55	1.90299	mg/kg bw/day	Long et al. (2018)	Long et al. (2018)	included
benzo[a]pyrene	mouse	Muta™ Mouse	oral	repeated-dose	days 1-28	day 31	bone marrow	-	gene mutation	lacZ	100	2.25	1.81	2.75	1.51934	mg/kg bw/day	Long et al. (2018)	Long et al. (2018)	included
benzo[a]pyrene	mouse	Muta™ Mouse	oral	repeated-dose	days 1-28	day 31	peripheral blood	mature red blood cells	gene mutation	pig-a	100	4.47	2.776	6.457	2.32601	mg/kg bw/day	Long et al. (2018)	Long et al. (2018)	included
benzo[a]pyrene	mouse	Muta™ Mouse	oral	repeated-dose	days 1-28	day 31	peripheral blood	reticulocytes	gene mutation	pig-a	100	5.71	3.95	9.37	2.37215	mg/kg bw/day	Long et al. (2018)	Long et al. (2018)	included
benzo[a]pyrene	mouse	Muta™ Mouse	oral	repeated-dose	days 1-28	day 31	glandular stomach	-	gene mutation	lacZ	100	5.55	4.2	7.06	1.68095	mg/kg bw/day	Long et al. (2018)	Long et al. (2018)	included
benzo[a]pyrene	mouse	Muta™ Mouse	oral	repeated-dose	days 1-28	day 31	lung	-	gene mutation	lacZ	100	7.14	5.96	8.42	1.41275	mg/kg bw/day	Long et al. (2018)	Long et al. (2018)	included
benzo[a]pyrene	mouse	Muta™ Mouse	oral	repeated-dose	days 1-28	day 30	peripheral blood	reticulocytes	micronucleus formation	-	100	10.3	7.747	13.06	1.68581	mg/kg bw/day	Long et al. (2018)	Long et al. (2018)	included
benzo[a]pyrene	mouse	Muta™ Mouse	oral	repeated-dose	days 1-28	day 31	kidney	-	gene mutation	lacZ	100	12.1	8.34	16.3	1.95444	mg/kg bw/day	Long et al. (2018)	Long et al. (2018)	included
benzo[a]pyrene	mouse	Muta™ Mouse	oral	repeated-dose	days 1-28	day 30	peripheral blood	normochromatic erythrocytes	micronucleus formation	-	100	10.2	8.348	12.24	1.46622	mg/kg bw/day	Long et al. (2018)	Long et al. (2018)	included
benzo[a]pyrene	mouse	Muta™ Mouse	oral	repeated-dose	days 1-28	day 31	liver	-	gene mutation	lacZ	100	11.7	8.47	14.6	1.72373	mg/kg bw/day	Long et al. (2018)	Long et al. (2018)	included
benzo[a]pyrene	mouse	Muta™ Mouse	oral	repeated-dose	days 1-28	day 56	bone marrow	-	gene mutation	lacZ	50	0.22	0.088	0.417	4.73864	mg/kg bw/day	Marchetti et al. (2021)	Marchetti et al. (2021)	included	combined BMD analysis including ‘sampling time’ as covariate
benzo[a]pyrene	mouse	Muta™ Mouse	oral	repeated-dose	days 1-28	day 98	bone marrow	-	gene mutation	lacZ	50	0.273	0.109	0.518	4.75229	mg/kg bw/day	Marchetti et al. (2021)	Marchetti et al. (2021)	included	combined BMD analysis including ‘sampling time’ as covariate
benzo[a]pyrene	mouse	Muta™ Mouse	oral	repeated-dose	days 1-28	day 31	bone marrow	-	gene mutation	lacZ	50	0.28	0.115	0.516	4.48696	mg/kg bw/day	Marchetti et al. (2021)	Marchetti et al. (2021)	included	combined BMD analysis including ‘sampling time’ as covariate
benzo[a]pyrene	mouse	Muta™ Mouse	oral	repeated-dose	days 1-28	day 70	bone marrow	-	gene mutation	lacZ	50	0.328	0.133	0.61	4.58647	mg/kg bw/day	Marchetti et al. (2021)	Marchetti et al. (2021)	included	combined BMD analysis including ‘sampling time’ as covariate
ethyl methanesulfonate	mouse	gpt-delta	oral	repeated-dose	days 1-28	day 31	spleen	-	gene mutation	gpt	10	0.87357	0.34619	1.9978	5.77082	mg/kg bw/day	Cao et al. (2014)	Cao et al. (2014)	included	combined BMD analysis including ‘tissue’ as covariate
ethyl methanesulfonate	mouse	gpt-delta	oral	repeated-dose	days 1-28	day 31	bone marrow	-	gene mutation	gpt	10	0.92868	0.37478	2.0879	5.571	mg/kg bw/day	Cao et al. (2014)	Cao et al. (2014)	included	combined BMD analysis including ‘tissue’ as covariate
ethyl methanesulfonate	mouse	gpt-delta	oral	repeated-dose	days 1-28	day 31	small intestine	-	gene mutation	gpt	10	1.2837	0.55002	2.7267	4.95746	mg/kg bw/day	Cao et al. (2014)	Cao et al. (2014)	included	combined BMD analysis including ‘tissue’ as covariate
ethyl methanesulfonate	mouse	gpt-delta	oral	repeated-dose	days 1-28	day 31	lung	-	gene mutation	gpt	10	1.307	0.56324	2.7753	4.92738	mg/kg bw/day	Cao et al. (2014)	Cao et al. (2014)	included	combined BMD analysis including ‘tissue’ as covariate
ethyl methanesulfonate	mouse	gpt-delta	oral	repeated-dose	days 1-28	day 31	kidney	-	gene mutation	gpt	10	1.3792	0.59253	2.94	4.96177	mg/kg bw/day	Cao et al. (2014)	Cao et al. (2014)	included	combined BMD analysis including ‘tissue’ as covariate
ethyl methanesulfonate	mouse	gpt-delta	oral	repeated-dose	days 1-28	day 29	peripheral blood	reticulocytes	gene mutation	pig-a	10	3.2967	1.179	6.3823	5.41332	mg/kg bw/day	Cao et al. (2014)	Cao et al. (2014)	included
ethyl methanesulfonate	mouse	gpt-delta	oral	repeated-dose	days 1-28	day 31	liver	-	gene mutation	gpt	10	5.6402	2.3043	14.951	6.4883	mg/kg bw/day	Cao et al. (2014)	Cao et al. (2014)	included	combined BMD analysis including ‘tissue’ as covariate
ethyl methanesulfonate	mouse	gpt-delta	oral	repeated-dose	days 1-28	day 29	peripheral blood	mature red blood cells	gene mutation	pig-a	10	5.8604	4.6731	7.8564	1.6812	mg/kg bw/day	Cao et al. (2014)	Cao et al. (2014)	included
ethyl methanesulfonate	mouse	gpt-delta	oral	repeated-dose	days 1-28	day 13	peripheral blood	reticulocytes	micronucleus formation	-	10	7.6828	6.7925	8.8417	1.30169	mg/kg bw/day	Cao et al. (2014)	Cao et al. (2014)	included
ethyl methanesulfonate	mouse	gpt-delta	oral	repeated-dose	days 1-28	day 29	peripheral blood	reticulocytes	micronucleus formation	-	10	10.027	8.2649	12.745	1.54206	mg/kg bw/day	Cao et al. (2014)	Cao et al. (2014)	included
ethyl methanesulfonate	mouse	Muta™ Mouse	oral	repeated-dose	days 1-28	day 31	bone marrow	-	gene mutation	lacZ	10	not reported	9.29	36.84	3.96555	mg/kg bw/day	Gocke and Wall (2009)	Gollapudi et al. (2013)	included	BMDU according to citation by Cao et al. (2014) on Gollapudi et al. (2013)
ethyl methanesulfonate	mouse	Muta™ Mouse	oral	repeated-dose	days 1-28	day 31	small intestine	-	gene mutation	lacZ	10	not reported	12.23	48.97	4.00409	mg/kg bw/day	Gocke and Wall (2009)	Gollapudi et al. (2013)	included	BMDU according to citation by Cao et al. (2014) on Gollapudi et al. (2013)
ethyl methanesulfonate	mouse	Muta™ Mouse	oral	repeated-dose	days 1-28	day 31	liver	-	gene mutation	lacZ	10	not reported	41	98.12	2.39317	mg/kg bw/day	Gocke and Wall (2009)	Gollapudi et al. (2013)	included	BMDU according to citation by Cao et al. (2014) on Gollapudi et al. (2013)
ethyl methanesulfonate	mouse	Crl:CD-1	oral	repeated-dose	days 1-7	day 8	bone marrow	polychromatic erythrocytes	micronucleus formation	-	10	not reported	58.68	128.9	2.19666	mg/kg bw/day	Gocke and Wall (2009)	Gollapudi et al. (2013)	included	BMDU according to citation by Cao et al. (2014) on Gollapudi et al. (2013)
ethyl methanesulfonate	mouse	gpt-delta (neonatal)	oral	repeated-dose	days 1-28	day 29	kidney	-	gene mutation	gpt	50	10.7	6.622	16.65	2.51435	mg/kg bw/day	Mittelstaedt et al. (2021)	Mittelstaedt et al. (2021)	included	combined BMD analysis including ‘animal age’ as covariate
ethyl methanesulfonate	mouse	gpt-delta (neonatal)	oral	repeated-dose	days 1-28	day 29	lung	-	gene mutation	gpt	50	12.1	7.34	18.51	2.5218	mg/kg bw/day	Mittelstaedt et al. (2021)	Mittelstaedt et al. (2021)	included	combined BMD analysis including ‘animal age’ as covariate
ethyl methanesulfonate	mouse	gpt-delta	oral	repeated-dose	days 1-28	day 29	lung	-	gene mutation	gpt	50	17.8	10.36	27.7	2.67375	mg/kg bw/day	Cao et al. (2014)	Mittelstaedt et al. (2021)	included	combined BMD analysis including ‘animal age’ as covariate
ethyl methanesulfonate	mouse	gpt-delta (neonatal)	oral	repeated-dose	days 1-28	day 10	peripheral blood	reticulocytes	micronucleus formation	-	50	26.9	17.96	37.76	2.10245	mg/kg bw/day	Mittelstaedt et al. (2021)	Mittelstaedt et al. (2021)	included	combined BMD analysis including ‘animal age’ as covariate
ethyl methanesulfonate	mouse	gpt-delta	oral	repeated-dose	days 1-28	day 29	kidney	-	gene mutation	gpt	50	28.1	18.74	40.05	2.13714	mg/kg bw/day	Cao et al. (2014)	Mittelstaedt et al. (2021)	included	combined BMD analysis including ‘animal age’ as covariate
ethyl methanesulfonate	mouse	gpt-delta	oral	repeated-dose	days 1-28	day 13	peripheral blood	reticulocytes	micronucleus formation	-	50	32.2	22.63	42.85	1.8935	mg/kg bw/day	Cao et al. (2014)	Mittelstaedt et al. (2021)	included	combined BMD analysis including ‘animal age’ as covariate
ethyl methanesulfonate	mouse	gpt-delta	oral	repeated-dose	days 1-28	day 29	peripheral blood	reticulocytes	micronucleus formation	-	50	50.3	32.5	78.29	2.40892	mg/kg bw/day	Cao et al. (2014)	Mittelstaedt et al. (2021)	included	combined BMD analysis including ‘animal age’ as covariate
ethylene oxide	mouse	Swiss albino	intraperitoneal	single dose	day 1	day 2	bone marrow	polychromatic erythrocytes	micronucleus formation	-	50	0.02352	0.00724	0.0555	7.66575	mmol/kg bw	Farooqi et al. (1993)	Gollapudi et al. (2020)	excluded	no information on response variability
ethylene oxide	mouse	T-stock	intraperitoneal	repeated-dose	weeks 1-5; 5 days/week	week 6	-	male germ cells	heritable translocation	(SEC x C57BL)F1	50	0.0183	0.0181	0.0185	1.0221	mg/kg bw/day	Generoso et al. (1980)	Gollapudi et al. (2020)	excluded	no information on response variability
ethylene oxide	mouse	B6C3F1	inhalation	repeated-dose	weeks 1-24; 6 hr/day, 5 days/week	week 25	peripheral blood	lymphocytes	chromosomal aberration	total aberrations	50	0.6354	0.0326	4.38	134.356	ppm	Donner et al. (2010)	Gollapudi et al. (2020)	excluded	BMDU/BMDL > 50
ethylene oxide	mouse	NMRI	intravenous	repeated-dose	days 1-2	day 2	bone marrow	polychromatic erythrocytes	micronucleus formation	-	50	0.08822	0.0547	0.123	2.24863	mg/kg bw/day	Applegren et al. (1978)	Gollapudi et al. (2020)	excluded	no information on response variability
ethylene oxide	mouse	B6C3F1	inhalation	repeated-dose	weeks 1-48; 6 hr/day, 5 days/week	week 49	peripheral blood	lymphocytes	chromosomal aberration	total aberrations	50	5.078	0.422	13	30.8057	ppm	Donner et al. (2010)	Gollapudi et al. (2020)	included
ethylene oxide	mouse	B6C3F1 lacI	inhalation	repeated-dose	weeks 1-48; 6 hr/day, 5 days/week	week 49	testes	-	gene mutation	lacI	50	2.54	0.504	40.3	79.9603	ppm	Recio et al. (2004)	Gollapudi et al. (2020)	excluded	BMDU/BMDL > 50
ethylene oxide	monkey	Macaca fascicularis	inhalation	repeated-dose	months 1-24; 7 hr/day, 5 days/week	month 24	peripheral blood	lymphocytes	chromosomal aberration	-	50	6.364	1.38	14.2	10.2899	ppm	Lynch et al. (1984)	Gollapudi et al. (2020)	included
ethylene oxide	mouse	B6C3F1	inhalation	repeated-dose	weeks 1-48; 6 hr/day, 5 days/week	week 49	peripheral blood	lymphocytes	chromosomal aberration	reciprocal translocation	50	4.718	1.84	11.8	6.41304	ppm	Donner et al. (2010)	Gollapudi et al. (2020)	included
ethylene oxide	mouse	Big Blue B6C3F1	inhalation	repeated-dose	weeks 1-4; 6 hr/day, 5 days/week	not reported	lung	-	gene mutation	K-ras (GGT → GAT)	50	6.64	5.3	7.82	1.47547	ppm	Parsons et al. (2013)	Gollapudi et al. (2020)	excluded	no information on response variability
ethylene oxide	mouse	Big Blue B6C3F1	inhalation	repeated-dose	weeks 1-4; 6 hr/day, 5 days/week	not reported	lung	-	gene mutation	K-ras (GGT → GTT)	50	11.87	8.12	25.3	3.11576	ppm	Parsons et al. (2013)	Gollapudi et al. (2020)	excluded	no information on response variability
ethylene oxide	rat	Lewis	intraperitoneal	single dose	day 1	day 2	spleen	binucleated splenocytes	micronucleus formation	-	50	23.14	13.8	33.6	2.43478	mg/kg bw	Lorenti Garcia et al. (2001)	Gollapudi et al. (2020)	included
ethylene oxide	rat	Lewis	intraperitoneal	single dose	day 1	day 33	spleen	lymphocytes	gene mutation	hprt	50	46.89	14.5	86.6	5.97241	mg/kg bw	Tates et al. (1999)	Gollapudi et al. (2020)	included
ethylene oxide	mouse	B6C3F1	inhalation	repeated-dose	weeks 1-24; 6 hr/day, 5 days/week	week 25	peripheral blood	lymphocytes	chromosomal aberration	reciprocal translocation	50	61.44	16.7	84.8	5.07784	ppm	Donner et al. (2010)	Gollapudi et al. (2020)	included
ethylene oxide	mouse	B6C3F1	inhalation	repeated-dose	weeks 1-12; 6 hr/day, 5 days/week	week 13	peripheral blood	lymphocytes	chromosomal aberration	reciprocal translocation	50	28.42	20.5	44.8	2.18537	ppm	Donner et al. (2010)	Gollapudi et al. (2020)	included
ethylene oxide	mouse	(C3H × 101)F1	inhalation	repeated-dose	weeks 1-8.5; weeks 1-6: 6 hr/day, 5 days/week; weeks 7-8.5: 6 hr/day, 7 days/week	weeks 7-9	-	male germ cells	heritable translocation	(SEC x C57BL)F1	50	21.32	20.8	21.4	1.02885	ppm	Generoso et al. (1990)	Gollapudi et al. (2020)	included
ethylene oxide	mouse	B6C3F1 lacI	inhalation	repeated-dose	weeks 1-4; 6 hr/days, 5 day/week	week 12	spleen	lymphocytes	gene mutation	hprt	50	35.65	21.3	54.6	2.56338	ppm	Walker et al. (1997)	Gollapudi et al. (2020)	included
ethylene oxide	rat	Lewis	intraperitoneal	single dose	day 1	day 2	bone marrow	polychromatic erythrocytes	micronucleus formation	-	50	57.19	24.7	85.5	3.46154	mg/kg bw	Lorenti Garcia et al. (2001)	Gollapudi et al. (2020)	included
ethylene oxide	mouse	B6C3F1 lacI	inhalation	repeated-dose	weeks 1-48; 6 hr/day, 5 days/week	week 49	bone marrow	-	gene mutation	lacI	50	83.84	31	147	4.74194	ppm	Recio et al. (2004)	Gollapudi et al. (2020)	included
ethylene oxide	mouse	(C3H × 101)F1	inhalation	repeated-dose	weeks 1-8.5; weeks 1-6: 6 hr/day, 5 days/week; weeks 7-8.5: 6 hr/day, 7 days/week	weeks 7-9	-	male germ cells	heritable translocation	T-Stock	50	61.34	40.5	79.3	1.95802	ppm	Generoso et al. (1990)	Gollapudi et al. (2020)	included
ethylene oxide	mouse	Big Blue B6C3F1	inhalation	repeated-dose	weeks 1-8; 6 hr/day, 5 days/week	week 9	lung	-	gene mutation	cII	50	113.5	45.1	178	3.94678	ppm	Manjanatha et al. (2017)	Gollapudi et al. (2020)	included
ethylene oxide	rat	Lewis	inhalation	repeated-dose	weeks 1-4; 6 hr/days, 5 day/week	week 7	spleen	lymphocytes	gene mutation	hprt	50	110	49.4	293	5.93117	ppm	van Sittert et al. (2000)	Gollapudi et al. (2020)	included
ethylene oxide	mouse	CBA	intraperitoneal	single dose	day 1	day 2	bone marrow	polychromatic erythrocytes	micronucleus formation	-	50	115.6	92.3	148	1.60347	mg/kg bw	Jenssen and Ramel (1980)	Gollapudi et al. (2020)	included
ethylene oxide	mouse	Swiss Webster	inhalation	single dose	day 1; 6 hr/day	day 2	bone marrow	-	chromosomal aberration	-	50	118	118	118	1	ppm	Ribeiro et al. (1987)	Gollapudi et al. (2020)	excluded	no information on response variability
ethylene oxide	mouse	Big Blue B6C3F1	inhalation	repeated-dose	week 1-12; 6 hr/day, 5 days/week	week 13	lung	-	gene mutation	cII	50	198.4	141	324	2.29787	ppm	Manjanatha et al. (2017)	Gollapudi et al. (2020)	included
ethylene oxide	mouse	(C3H × 101)F1	inhalation	repeated-dose	weeks 1-8.5; weeks 1-6: 6 hr/day, 5 days/week; weeks 7-8.5: 6 hr/day, 7 days/week	weeks 7-8	-	male germ cells	dominant lethal mutation	T-stock	50	288.1	283	292	1.0318	ppm	Generoso et al. (1990)	Gollapudi et al. (2020)	excluded	no information on response variability
ethylene oxide	mouse	(C3H × 101)F1	inhalation	repeated-dose	weeks 1-8.5; weeks 1-6: 6 hr/day, 5 days/week; weeks 7-8.5: 6 hr/day, 7 days/week	weeks 8-9	-	male germ cells	dominant lethal mutation	(SEC x 101)F1	50	303.7	297	312	1.05051	ppm	Generoso et al. (1990)	Gollapudi et al. (2020)	excluded	no information on response variability
ethylene oxide	mouse	(C3H × 101)F1	inhalation	repeated-dose	days 1-4; 6 hr/day	day 9	-	male germ cells	dominant lethal mutation	(SEC x C57BL)F1	50	463.8	449	477	1.06236	ppm	Generoso et al. (1986)	Gollapudi et al. (2020)	excluded	no information on response variability
ethylene oxide	mouse	(C3H × 101)F1	inhalation	repeated-dose	days 1-4; 6 hr/day	day 11	-	male germ cells	dominant lethal mutation	(SEC x C57BL)F1	50	479.4	467	493	1.05567	ppm	Generoso et al. (1986)	Gollapudi et al. (2020)	excluded	no information on response variability
methyl methanesulfonate	rat	Sprague Dawley	oral	repeated-dose	days 1-28	day 42	peripheral blood	mature red blood cells	gene mutation	pig-a	100	4.651	2.9	6.68	2.30345	mg/kg bw/day	Dertinger et al. (2012)	White et al. (2020)	included	combined BMD analysis including ‘treatment time’ as covariate
methyl methanesulfonate	rat	Sprague Dawley	oral	repeated-dose	days 1-3	day 15	peripheral blood	mature red blood cells	gene mutation	pig-a	100	23.78	15.4	34.3	2.22727	mg/kg bw/day	Dertinger et al. (2012)	White et al. (2020)	included	combined BMD analysis including ‘treatment time’ as covariate
procarbazine	mouse	Muta™ Mouse	oral	repeated-dose	days 1-28	day 70	bone marrow	-	gene mutation	lacZ	50	2.105	1.28	3.44	2.6875	mg/kg bw/day	Marchetti et al. (2021)	Marchetti et al. (2021)	included	combined BMD analysis including ‘sampling time’ as covariate
procarbazine	mouse	Muta™ Mouse	oral	repeated-dose	days 1-28	day 31	bone marrow	-	gene mutation	lacZ	50	2.248	1.41	3.68	2.60993	mg/kg bw/day	Marchetti et al. (2021)	Marchetti et al. (2021)	included	combined BMD analysis including ‘sampling time’ as covariate
procarbazine	mouse	Muta™ Mouse	oral	repeated-dose	days 1-28	day 98	bone marrow	-	gene mutation	lacZ	50	2.851	1.8	4.74	2.63333	mg/kg bw/day	Marchetti et al. (2021)	Marchetti et al. (2021)	included	combined BMD analysis including ‘sampling time’ as covariate
procarbazine	mouse	Muta™ Mouse	oral	repeated-dose	days 1-28	day 56	bone marrow	-	gene mutation	lacZ	50	3.392	2.19	5.64	2.57534	mg/kg bw/day	Marchetti et al. (2021)	Marchetti et al. (2021)	included	combined BMD analysis including ‘sampling time’ as covariate
temozolomide	rat	Wistar	oral	repeated-dose	days 1-5 and 57-59	day 44	peripheral blood	mature red blood cells	gene mutation	pig-a	100	0.68	0.13	3.6	27.6923	mg/kg bw/day	Guerard et al. (2017)	Guerard et al. (2017)	included
temozolomide	rat	Wistar	oral	repeated-dose	days 1-5 and 57-59	day 59	peripheral blood	reticulocytes	micronucleus formation	-	100	0.81	0.3	1.8	6	mg/kg bw/day	Guerard et al. (2017)	Guerard et al. (2017)	included
temozolomide	rat	Wistar	oral	repeated-dose	days 1-5 and 57-59	day 3	peripheral blood	reticulocytes	micronucleus formation	-	100	2.26	1.4	3.3	2.35714	mg/kg bw/day	Guerard et al. (2017)	Guerard et al. (2017)	included
temozolomide	rat	Wistar	oral	repeated-dose	days 1-5 and 57-59	day 44	peripheral blood	reticulocytes	gene mutation	pig-a	100	5.81	2.1	8.8	4.19048	mg/kg bw/day	Guerard et al. (2017)	Guerard et al. (2017)	included
temozolomide	rat	Wistar	oral	repeated-dose	days 1-5 and 57-59	day 59	liver	-	DNA strand breaks	comet tail intensity	100	4.68	2.9	6.8	2.34483	mg/kg bw/day	Guerard et al. (2017)	Guerard et al. (2017)	included
temozolomide	rat	Wistar	oral	repeated-dose	days 1-5 and 57-59	day 59	small intestine	-	DNA strand breaks	comet tail intensity	100	4.58	3.1	6.2	2	mg/kg bw/day	Guerard et al. (2017)	Guerard et al. (2017)	included
temozolomide	rat	Wistar	oral	repeated-dose	days 1-5 and 57-59	day 59	blood	-	DNA strand breaks	comet tail intensity	100	5.1	3.6	7.7	2.13889	mg/kg bw/day	Guerard et al. (2017)	Guerard et al. (2017)	included
temozolomide	rat	Wistar	oral	repeated-dose	days 1-5 and 57-59	day 29	peripheral blood	reticulocytes	gene mutation	pig-a	100	13.7	4.3	∞	-	mg/kg bw/day	Guerard et al. (2017)	Guerard et al. (2017)	excluded	BMDU/BMDL > 50
temozolomide	rat	Wistar	oral	repeated-dose	days 1-5 and 57-59	day 29	peripheral blood	mature red blood cells	gene mutation	pig-a	100	10.8	7.9	60.4	7.64557	mg/kg bw/day	Guerard et al. (2017)	Guerard et al. (2017)	included
